# Supplementary material for: Characterization of Low-Molecular-Weight Dissolved Organic Matter Using Optional Dialysis and Orbitrap Mass Spectrometry
Source: Molecules. 2024 Jul 18;29(14):3370. doi: 10.3390/molecules29143370 (PMC11280429; doi:10.3390/molecules29143370)
Supplement: Supplementary file 1 [file molecules-29-03370-s001.zip]

Archive with 1 entries (1 files):
- molecules-3050138-supplementary.pdf
